# Supplementary material for: Piezo1 specific deletion in endothelial cell protects the progression of pulmonary fibrosis in mice
Source: Cell Commun Signal. 2026 Feb 28;24:207. doi: 10.1186/s12964-026-02758-7 (PMC13049882; doi:10.1186/s12964-026-02758-7)
Supplement: Supplementary file 2 — Supplementary Material 2. [file 12964_2026_2758_MOESM2_ESM.zip]

Archive with 10 entries (10 files):
- WB1.TIF
- WB10.TIF
- WB2.TIF
- WB3.TIF
- WB4.TIF
- WB5.TIF
- WB6.TIF
- WB7.TIF
- WB8.TIF
- WB9.TIF
